# Supplementary material for: Biocompatible, Electroconductive, and Highly Stretchable Hybrid Silicone Composites Based on Few-Layer Graphene and CNTs
Source: Nanomaterials (Basel). 2021 Apr 28;11(5):1143. doi: 10.3390/nano11051143 (PMC8145146; doi:10.3390/nano11051143)
Supplement: Supplementary file 1 [file nanomaterials-11-01143-s001.zip]

Archive with 1 entries (1 files):
- nanomaterials-1179333-supplementary.pdf
